# Supplementary material for: Roscovitine, a CDK Inhibitor, Reduced Neuronal Toxicity of mHTT by Targeting HTT Phosphorylation at S1181 and S1201 In Vitro
Source: Int J Mol Sci. 2024 Nov 16;25(22):12315. doi: 10.3390/ijms252212315 (PMC11594617; doi:10.3390/ijms252212315)
Supplement: Supplementary file 1 [file ijms-25-12315-s001.zip]

Archive with 1 entries (1 files):
- ijms-3296681-supplementary.pdf
